# Supplementary material for: Development of a Framework for Scaling Up Community-Based Health Promotion: A Best Fit Framework Synthesis
Source: Int J Environ Res Public Health. 2022 Apr 14;19(8):4773. doi: 10.3390/ijerph19084773 (PMC9032469; doi:10.3390/ijerph19084773)
Supplement: Supplementary file 1 [file ijerph-19-04773-s001.zip]

Archive with 6 entries (6 files):
- Table S1-Search strategy frameworks.pdf
- Table S2-Inclusion criteria frameworks.pdf
- Table S3-Search strategy primary research studies.pdf
- Table S4-Inclusion criteria primary research studies.pdf
- Table S5-Assessment of reporting quality.xlsx
- Table S6-Sensitivity analysis.xlsx
