# Supplementary material for: Development of a Framework for Scaling Up Community-Based Health Promotion: A Best Fit Framework Synthesis
Source: Int J Environ Res Public Health. 2022 Apr 14;19(8):4773. doi: 10.3390/ijerph19084773 (PMC9032469; doi:10.3390/ijerph19084773)
Supplement: Supplementary file 1 [file ijerph-19-04773-s001.zip › Table S5-Assessment of reporting quality.xlsx]

## Sheet: Tabelle1
Autors	Year	The question and study design	The selection of participants	Methods of data collection	Methods of analysis
Croyden DL, Vidgen HA, Esdaile E, Hernandez E, Magarey A, Moores CJ, Daniels L. [33]	2018	Yes	Yes	No	Yes
Del Díaz Castillo A, González SA, Ríos AP, Páez DC, Torres A, Díaz MP, et al. [34]	2017	Yes	Yes	Yes	Yes
Herbert-Maul A, Abu-Omar K, Frahsa A, Streber A, Reimers AK. [35]	2020	Yes	Yes	Yes	No
Hoelscher DM, Kelder SH, Murray N, Cribb PW, Conroy J, Parcel GS. [36]	2001	Yes	Yes	No	No
Kennedy L, Pinkney S, Suleman S, Mâsse LC, Naylor P-J, Amed S. [37]	2019	Yes	Yes	Yes	Yes
Kozica SL, Lombard CB, Harrison CL, Teede HJ. [38]	2016	Yes	Yes	Yes	Yes
McKay HA, Macdonald HM, Nettlefold L, Masse LC, Day M, Naylor P-J. [39]	2015	Yes	Yes	Yes	Yes
Nigg C, Geller K, Adams P, Hamada M, Hwang P, Chung R. [40]	2012	Yes	No	Yes	Yes
Sims-Gould J, McKay HA, Hoy CL, Nettlefold L, Gray SM, Lau EY, Bauman A. [41]	2019	No	Yes	Yes	Yes
Stewart AL, Gillis D, Grossman M, Castrillo M, Pruitt L, McLellan B, Sperber N. [42]	2006	Yes	Yes	Yes	Yes
