# Supplementary material for: Development of a Framework for Scaling Up Community-Based Health Promotion: A Best Fit Framework Synthesis
Source: Int J Environ Res Public Health. 2022 Apr 14;19(8):4773. doi: 10.3390/ijerph19084773 (PMC9032469; doi:10.3390/ijerph19084773)
Supplement: Supplementary file 1 [file ijerph-19-04773-s001.zip › Table S6-Sensitivity analysis.xlsx]

## Sheet: Tabelle1
Autors	Year	Innovation characteristics	Plan, conduct and apply assessment, monitoring, and evaluation	Evolve political commitment and advocacy	Build and obtain collaboration	Clarify and coordinate roles and responsibilities	Encourage participation and ownership	Build up skills, knowledge, and capacity	Plan and follow strategic approaches	Mobilize and sustain resources	Initiate and maintain regular communication
Croyden DL, Vidgen HA, Esdaile E, Hernandez E, Magarey A, Moores CJ, Daniels L. [33]	2018											8
Del Díaz Castillo A, González SA, Ríos AP, Páez DC, Torres A, Díaz MP, et al. [34]	2017											8
Herbert-Maul A, Abu-Omar K, Frahsa A, Streber A, Reimers AK. [35]	2020											9
Hoelscher DM, Kelder SH, Murray N, Cribb PW, Conroy J, Parcel GS. [36]	2001											10
Kennedy L, Pinkney S, Suleman S, Mâsse LC, Naylor P-J, Amed S. [37]	2019											7
Kozica SL, Lombard CB, Harrison CL, Teede HJ. [38]	2016											7
McKay HA, Macdonald HM, Nettlefold L, Masse LC, Day M, Naylor P-J. [39]	2015											8
Nigg C, Geller K, Adams P, Hamada M, Hwang P, Chung R. [40]	2012											9
Sims-Gould J, McKay HA, Hoy CL, Nettlefold L, Gray SM, Lau EY, Bauman A. [41]	2019											9
Stewart AL, Gillis D, Grossman M, Castrillo M, Pruitt L, McLellan B, Sperber N. [42]	2006											8
		7	9	8	10	7	7	10	8	9	8
